# Supplementary material for: Acute Toxicity Evaluation of Lindane-Waste Contaminated Soils Treated by Surfactant-Enhanced ISCO
Source: Molecules. 2022 Dec 16;27(24):8965. doi: 10.3390/molecules27248965 (PMC9786798; doi:10.3390/molecules27248965)
Supplement: Supplementary file 1 [file molecules-27-08965-s001.zip]

Archive with 1 entries (1 files):
- molecules-2100999-supplementary.pdf
